# Supplementary material for: A step forward for Shiga toxin-producing Escherichia coli identification and characterization in raw milk using long-read metagenomics
Source: Microb Genom. 2022 Nov 24;8(11):mgen000911. doi: 10.1099/mgen.0.000911 (PMC9836091; doi:10.1099/mgen.0.000911)
Supplement: Supplementary material 1 [file mgen-8-911-s001.xlsx]

## Sheet: Feuil1
TableS1: Characteristics of eae-positive STEC strains long-read sequencing data used for minimal coverage estimation for assembly-based identification.
Isolate	Serotype	stx-subtype	eae-subtype	Isolation source	Isolation year	N50 reads (MinION)	SRA accession
1890-4	O26:H11	1a	beta	dairy product	2015	22209	SRR18191540
2149-O103	O103:H2	1a	epsilon	dairy product	2016	14099	SRR18191526
6423-O26	O26:H11	1a	beta	dairy product	2015	19317	SRR18191500
CrlO157	O157:H7	2c	gamma	beef	2012-2013	22759	SRR18191642
Crl154395	O157:H7	2c	gamma	beef	2013	21865	SRR18191567
429-O26	O26:H11	1a	beta	dairy product	2016	12758	SRR18191507
Ecoli-12-1	O157:H7	2a and 2c	gamma	beef	1997	25609	SRR18191640
Slk8430767	O177:H25	2c	beta	dairy product	2014	17583	SRR18191612
2039-O26	O26:H11	1a	beta	dairy product	2014	9087	SRR18191533
4747-O26	O26:H11	1a	beta	dairy product	2014	12482	SRR18191502
