# Supplementary material for: A step forward for Shiga toxin-producing Escherichia coli identification and characterization in raw milk using long-read metagenomics
Source: Microb Genom. 2022 Nov 24;8(11):mgen000911. doi: 10.1099/mgen.0.000911 (PMC9836091; doi:10.1099/mgen.0.000911)
Supplement: Supplementary material 2 [file mgen-8-911-s002.xlsx]

## Sheet: Feuil1
Table S2: Primers and probe sequences for real-time and qdPCR
Target	Primers and probe sequence (5’->3’)	Reference
wecA	F- CTTTATCTCAGTAGCCTGGG	Oligonucleotide described in Ison et al., 2015
	R- AGGAAGTAACCAAACGGTCC
	P- TATATCTTTGGCTCCTGGGAGATGGTGC
cdgR	F- GCTATTTCCTGCCGATAAGAGA	Oligonucleotide described in Delannoy et al., 2020 modified from Lindsey et al.,2017
	R- CCAGGCAAAGAGTTTATGTTGA
	P- ACCAGCAAGACCTTGTCGGCGTTGAG
stx1	F- TTTGTYACTGTSACAGCWGAAGCYTTACG	Oligonucleotide described in Perelle et al.,2004
	R- CCCCAGTTCARWGTRAGRTCMACRTC
	P- CTGGATGATCTCAGTGGGCGTTCTTATGTAA
stx2	F- TTTGTYACTGTSACAGCWGAAGCYTTACG	Oligonucleotide described in Perelle et al.,2004
	R- CCCCAGTTCARWGTRAGRTCMACRTC
	P- TCGTCAGGCACTGTCTGAAACTGCTCC
vt1	F- GGATAATTTGTTTGCAGTTGATGTC	Oligonucleotide described in Nielsen and Andersen 2003
	R- CAAATCCTGTCACATATAAATTATTTCGT
	P- CCGTAGATTATTAAACCGCCCTTCCTCTGGA
dsb	F- AATACTTGGTGAGTCTTCACTCA	Oligonucleotide described in Michelet et al.,2014
	R- GTTGCTTGTAATGTAGTGCTGC
	P- AAGTTGCCCAAGCAGCACTAGCTGTAC
eae	F- CATTGATCAGGATTTTTCTGGTGATA	Oligonucleotide described in Nielsen and Andersen 2003
	R- CTCATGCGGAAATAGCCGTTA
	P- ATAGTCTCGCCAGTATTCGCCACCAATACC
ntb2	F- ACCACAATGCCAGAGTGACAAC	Oligonucleotide described in Anderson et al., 2011
	R- TACCTGGTCTCCAGCTTTCAGTT
	P- CACGCGCATGAAGTTAGGGGACCA
wzxO26	F- CGCGACGGCAGAGAAAATT	Oligonucleotide described in Perelle et al.,2004
	R- AGCAGGCTTTTATATTCTCCAACTTT
	P- CCCCGTTAAATCAATACTATTTCACGAGGTTGA
wzxO185	F- TGATGACGTCCCCATATCTCTAAA	This study
	R- CTTATGACTATGGTTTGATTTCCATTG
	P- ATTCAGATAGAAGAAGCGCGGGCCAG
wzO8	F- TCGCTGTCGCGTTGCA	Oligonucleotide described in Delannoy et al., 2017
	R- CCAGATCGCGCCATTCA
	P- CTTGCAACACGTTACGCTGCCGAGTATT
wzxO149	F- GGAGGCGTGTTTTCTGTTATTACC	Oligonucleotide described in Delannoy et al., 2017
	R- CACCAAACACATTCTGCGTAACTC
	P- ATGACAGAATGCCTGCAGCAGAGTTGGTAG
