# Supplementary material for: A step forward for Shiga toxin-producing Escherichia coli identification and characterization in raw milk using long-read metagenomics
Source: Microb Genom. 2022 Nov 24;8(11):mgen000911. doi: 10.1099/mgen.0.000911 (PMC9836091; doi:10.1099/mgen.0.000911)
Supplement: Supplementary material 3 [file mgen-8-911-s003.xlsx]

## Sheet: Supplementary_Data_S3.xlsx
Table S3: Reads and assembly metrics for all analyzed samples
MinION sequencing run	DNA concentration (ng.µL-1)	barcode	Guppy version	guppy barcoder parameters require_barcode_both_ends	full name	SRA accession	BioProject	BioSample	Milk sample	STEC Isolate	spike-in level (CFU.mL-1 of milk)	Enrichment temperature	Acriflavine addition	Sample name	Total number of trimmed reads	Total number of trimmed bases	Mean read length	Mean read quality	N50 (reads)	Mean read length (>1kb)	Mean read quality >1kb	N50 (reads>1kb)	Number of bases > 1kb	Number of reads >1kb	Percentage of bases >1kb	Percentage of reads >1 kb	Number of classified reads	Percentage of classified reads	Number of unclassified reads	Percentage of unclassified reads	Number of E. coli reads a	Percenatge of E. coli reads (>1kb)	Number of Escherichia reads a	Percentage of Escherichia genus (on all bacterial genera)	Percentage of Escherichia reads assigned to E. coli	Flye Total assembly length	Flye N50 assembly	Flye Largest contig	Flye #contigs	Flye assembly mean cov	MLST	completness	contamination	strain heterogeneity	O group	H type	Serotype	stx	eae
1	182.2	13	4.4.2	without	Milk_1_500_37-A	SRR19090782	PRJNA835223	SAMN28095761	1	4712-O26	500	37°C	N	500 37-A	111239	245620851	2208	11.6	20730	11149.5	11.8	24435	209197944	18763	85.1711	16.8673	18589	99.0726	174	0.927357	15126	80.6161	15736	91.55	96.1235	5979745	5751146	5751146	4	36	na	97.83	1.01	5.88	O26	H11	O26:H11	Y	Y
1	122.2	14	4.4.2	without	Milk_1_500_41-A	SRR19090771	PRJNA835223	SAMN28095762	1	4712-O26	500	41.5°C	N	500 41-A	304035	692754602	2278	11.5	16540	8478.1	11.8	20272	587026886	69240	84.7381	22.7737	68857	99.4469	383	0.553148	46664	67.3946	49403	80.21	94.4558	5963285	5734650	5734650	4	81	21	97.23	0.88	11.11	O26	H11	O26:H11	Y	Y
1	105	15	4.4.2	without	Milk_1_500_37+A	SRR19090768	PRJNA835223	SAMN28095763	1	4712-O26	500	37°C	Y	500 37+A	544025	454142382	834.8	111.5	3795	5301.1	11.8	11913	280501038	52914	61.765	9.72639	50018	94.527	2896	5.47303	36128	68.2768	38553	89.1	93.71	5985473	5750148	5750148	4	46	na	98.01	0.95	4.55	O26	H11	O26:H11	Y	Y
1	156	16	4.4.2	without	Milk_1_500_41+A	SRR19090767	PRJNA835223	SAMN28095764	1	4712-O26	500	41.5°C	Y	500 41+A	287966	423568390	1470	11.6	18700	9462.2	11.8	25890	332379138	35127	78.4712	12.1983	34958	99.5189	169	0.481111	28090	79.967	29657	96.11	94.7163	5961998	5733368	5733368	4	58	21	97.81	0.93	13.64	O26	H11	O26:H11	Y	Y
1	166.8	17	4.4.2	without	Milk_1_37-A	SRR19090794	PRJNA835223	SAMN28095759	1	na	0	37°C	N	Milk 37-A	362024	475828011	1314.4	11.7	7741	5514.8	12	16938	349346906	63347	73.4187	17.498	59961	94.6548	3386	5.34516	527	0.831926	547	0.94	96.3437	223721	69377	70489	4	6	na	0.6	0	0	na	na	na	N	N
1	183.3	18	4.4.2	without	Milk_1_41-A	SRR19090793	PRJNA835223	SAMN28095760	1	na	0	41.5°C	N	Milk 41-A	269779	480639101	1781.6	11.6	22942	9930.7	11.9	28684	395740335	39850	82.3363	14.7713	38457	96.5044	1383	3.47051	364	0.913425	382	1.03	95.288	54252	19826	23670	4	6	na	0.39	0	0	na	na	na	N	N
2	172.8	1	5.0.11+2b6dbff	without	Milk_2_50_37-A	SRR19090765	PRJNA835223	SAMN28095767	2	4712-O26	50	37°C	N	50 37-A	716345	1227981909	1714.2	12.5	16689	7895	12.6	23305	978554930	123946	79.6881	17.3026	121477	98.008	2469	1.992	83123	67.0639	88064	81.27	94.3893	5977045	5735599	5735599	5	138	21	98.39	0.97	13.04	O26	H11	O26:H11	Y	Y
2	184	2	5.0.11+2b6dbff	without	Milk_2_50_41-A	SRR19090764	PRJNA835223	SAMN28095768	2	4712-O26	50	41.5°C	N	50 41-A	2248496	2150174474	956.3	12.5	6079	6012.1	12.6	17304	1433766337	238479	66.6814	10.6062	234909	98.503	3570	1.49699	170893	71.6596	182619	90.68	93.579	5977237	5735222	5735222	4	211	21	98.11	0.97	1304	O26	H11	O26:H11	Y	Y
2	72.4	3	5.0.11+2b6dbff	without	Milk_2_50_37+A	SRR19090792	PRJNA835223	SAMN28095769	2	4712-O26	50	37°C	Y	50 37+A	1078473	1299635148	1205.1	12.5	6138	5237.4	12.6	13136	934658607	178458	71.917	16.5473	177506	99.4665	952	0.533459	124275	69.6382	133612	87.77	93.0119	6397377	567731	1297498	34	111	21	98.36	2.61	57.14	O26	H11	O26:H11	Y	Y
2	94.8	4	5.0.11+2b6dbff	without	Milk_2_50_41+A	SRR19090791	PRJNA835223	SAMN28095770	2	4712-O26	50	41.5°C	Y	50 41+A	2202517	2321585651	1054.1	12.5	6293	5760.2	12.6	16526	1585278442	275213	68.2843	12.4954	272712	99.0912	2501	0.908751	204077	74.1524	218325	93.93	93.4739	5963825	5735157	5735157	4	232	na	98.15	1.01	11.54	O26	H11	O26:H11	Y	Y
2	193.8	5	5.0.11+2b6dbff	without	Milk_2_37-A	SRR19090770	PRJNA835223	SAMN28095765	2	na	0	37°C	N	Milk 37-A	1427073	1885871123	1321.5	12.5	3630	3852	12.7	6323	1439927349	373817	76.3534	26.1947	357660	95.6778	16157	4.32217	3890	1.04062	4070	1.19	95.5774	1760178		187320	56		na	13.55	0.01	0	na	na	na	na	na
2	139.8	6	5.0.11+2b6dbff	without	Milk_2_41-A	SRR19090766	PRJNA835223	SAMN28095766	2	na	0	41.5°C	N	Milk 41-A	4094302	2544341318	621.4	13.1	855	2370.2	13.2	2570	1087147775	458672	42.7281	11.2027	426806	93.0526	31866	6.94745	2255	0.491637	2435	0.58	92.6078	2238815	90032	249579	47	3	na	18.98	0.22	0	na	na	na	na	na
3	191.6	1	5.0.11+2b6dbff	without	Milk_3_50_37-A	SRR19090788	PRJNA835223	SAMN28095773	3	6423-O26	50	37°C	N	50 37-A	1370453	1267968075	925.2	12.8	1839	3216.2	12.9	4649	801694372	249268	63.2267	18.1887	222205	89.143	27063	10.857	48575	19.4871	52298	24.76	92.8812	5891214	5773740	5773740	5	46	na	98.44	0.85	5.88	O26	H11	O26:H11	Y	Y
3	244	2	5.0.11+2b6dbff	without	Milk_3_50_41-A	SRR19090787	PRJNA835223	SAMN28095774	3	6423-O26	50	41.5°C	N	50 41-A	3316170	2493255977	751.8	12.8	1170	2823.1	12.9	3713	1309391318	463821	52.5173	13.9866	411541	88.7284	52280	11.2716	64484	13.9028	69564	17.63	92.6974	5890869	5773499	5773499	5	68	na	98.51	0.89	5.56	O26	H11	O26:H11	Y	Y
3	102.2	3	5.0.11+2b6dbff	without	Milk_3_50_37+A	SRR19090786	PRJNA835223	SAMN28095775	3	6423-O26	50	37°C	Y	50 37+A	2109345	1539698488	729.9	12.6	1921	4406.6	12.6	9356	884595148	200745	57.4525	9.51694	190556	94.9244	10189	5.07559	131963	65.7366	141946	87.57	92.967	5934289	5758569	5758569	6	122	na	98.22	0.89	5.56	O26	H11	O26:H11	Y	Y
3	105.6	4	5.0.11+2b6dbff	without	Milk_3_50_41+A	SRR19090785	PRJNA835223	SAMN28095776	3	6423-O26	50	41.5°C	Y	50 41+A	4359035	3388643204	777.4	12.6	3014	5449.6	12.5	14233	2017511807	370216	59.5375	8.49307	357892	96.6711	12324	3.32887	263708	71.2308	282160	92.81	93.4604	5898582	5772104	5772104	4	288	na	97.48	0.84	5.88	O26	H11	O26:H11	Y	Y
3	88.4	5	5.0.11+2b6dbff	without	Milk_3_37-A	SRR19090790	PRJNA835223	SAMN28095771	3	na	0	37°C	N	Milk 37-A	1512898	1705002882	1127	12.8	2437	3372.3	13	5180	1181476201	350352	69.2947	23.1577	312955	89.3259	37397	10.6741	19932	5.68914	21109	6.81	94.4242	5904545	151852	461249	103	10	na	94.87	5.34	84.69	O149	H20	O149:H20	N	N
3	167.6	6	5.0.11+2b6dbff	without	Milk_3_41-A	SRR19090789	PRJNA835223	SAMN28095772	3	na	0	41.5°C	N	Milk 41-A	1749406	1514203177	865.6	12.8	1470	2385.2	12.9	2702	911045536	381960	60.1667	21.8337	340514	89.1491	41446	10.8509	1199	0.313907	2248	<0,5	53.3363	302184	33982	74779	14	3	na	1.72	0	0	na	na	na	N	N
4	90.6	1	5.0.16+b9fcd7b5b	with	Milk_4_37-A	SRR19090784	PRJNA835223	SAMN28095777	4	na	0	37°C	N	Milk 37-A	1333071	2503396161	1877.9	15.8	7291	4929.7	15.4	12951	2095116009	424998	83.6909	31.8811	416835	98.0793	8163	1.92071	117	0.0275295	129	<0,5	90.6977	na	na	na	na	na	na	na	na	na	na	na	na	na	na
4	78.8	2	5.0.16+b9fcd7b5b	with	Milk_4_37+A	SRR19090783	PRJNA835223	SAMN28095778	4	na	0	37°C	Y	Milk 37+A	468180	1250337805	2670.6	15	27180	8762.9	14.7	30275	1135762180	129610	90.8364	27.6838	117920	90.9806	11690	9.01937	107	0.0825554	113	<0,5	94.6903	4946	4946	4946	1	7	na	na	na	na	na	na	na	na	na
4	132	3	5.0.16+b9fcd7b5b	with	Milk_4_500_37+A	SRR19090780	PRJNA835223	SAMN28095779	4	4712-O26	500	37°C	Y	500 37+A	1080826	1039761309	962	15.2	2467	3777.5	14.7	6412	706804330	187109	67.9776	17.3117	186679	99.7702	430	0.229813	129594	69.2612	138639	85.2969	93.4759	5972391	5736953	5736953	4	94	21	98.77	0.93	18.18	O26	H11	O26:H11	Y	Y
4	131	4	5.0.16+b9fcd7b5b	with	Milk_4_50_37+A	SRR19090779	PRJNA835223	SAMN28095780	4	4712-O26	50	37°C	Y	50 37+A	1282013	1663754128	1297.8	15.2	6809	5521.4	14.7	13192	1289871460	233613	77.5278	18.2224	233075	99.7697	538	0.230295	136618	58.4805	144912	68.2061	94.2765	5968359	5739627	5739627	4	161	21	98.73	0.99	14.81	O26	H11	O26:H11	Y	Y
4	132	5	5.0.16+b9fcd7b5b	with	Milk_4_5_37+A_1	SRR19090778	PRJNA835223	SAMN28095781	4	4712-O26	5	37°C	Y	5 37+A 1	922479	1182766511	1282.2	15.3	7453	5677.9	14.8	17462	893251869	157321	75.5222	17.0542	156645	99.5703	676	0.429695	71675	45.5597	75842	51.8918	94.5057	5977078	5741626	5741626	4	94	21	99.05	0.97	17.39	O26	H11	O26:H11	Y	Y
4	132	6	5.0.16+b9fcd7b5b	with	Milk_4_5_37+A_2	SRR19090781	PRJNA835223	SAMN28095782	4	4712-O26	5	37°C	Y	5 37+A 2	1039814	943865165	907.7	15.2	3672	4728.7	14.7	9875	649430428	137338	68.8054	13.2079	136980	99.7393	358	0.260671	75416	54.9127	80436	64.827	93.759	5972521	5737058	5737058	4	71	21	99.22	0.97	17.39	O26	H11	O26:H11	Y	Y
5+6	197 + 167	3+8	5.0.16+b9fcd7b5b	with	Milk_5_500_37+A	SRR19090775	PRJNA835223	SAMN28095785	5	6423-O26	500	37°C	Y	500 37+A	210808	391250900	1856	14.7	9199	5665	14.2	13872	333976834	58954	85.3613	27.9657	58660	99.5013	294	0.498694	47197	80.0573	49960	96.4014	94.4696	5934189	5774360	5774360	6	48	na	98.46	0.85	5.88	O26	H11	O26:H11	Y	Y
5+6	152 + 151	4+9	5.0.16+b9fcd7b5b	with	Milk_5_50_37+A	SRR19090774	PRJNA835223	SAMN28095786	5	6423-O26	50	37°C	Y	50 37+A	640378	1080658160	1687.5	14.7	6476	4956.3	14.2	10196	905686843	182734	83.8088	28.5353	180182	98.6034	2552	1.39657	142314	77.8804	150916	94.7548	94.3001	5864623	5747722	5747722	10	133	21	98.68	0.92	5.26	O26	H11	O26:H11	Y	Y
5+6	159 + 129	5+10	5.0.16+b9fcd7b5b	with	Milk_5_5_37+A_1	SRR19090773	PRJNA835223	SAMN28095787	5	6423-O26	5	37°C	Y	5 37+A 1	584060	836989743	1433.1	14.7	5428	4669.2	14.3	10206	662261833	141835	79.1242	24.2843	135786	95.7352	6049	4.26481	92683	65.3456	104034	91.8071	89.0891	4962564	4706548	4706548	13	106	2522	98.66	0.24	0	O185	H2	O185:H2	Y?	N
5+6	159 + 157	6+11	5.0.16+b9fcd7b5b	with	Milk_5_5_37+A_2	SRR19090772	PRJNA835223	SAMN28095788	5	6423-O26	5	37°C	Y	5 37+A 2	779992	1341583809	1720	14.6	5023	4364.1	14.2	7458	1128745399	258644	84.1353	33.1598	254859	98.5366	3785	1.4634	199454	77.1153	211967	94.1988	94.0967	5932486	5773861	5773861	6	153	na	98.72	0.88	5.56	O26	H11	O26:H11	Y	Y
5+6	152 + 142	7+12	5.0.16+b9fcd7b5b	with	Milk_5_5_37+A_3	SRR19090769	PRJNA835223	SAMN28095789	5	6423-O26	5	37°C	Y	5 37+A 3	479022	717558834	1498	14.6	5071	4493.6	14.2	9416	577180715	128444	80.4367	26.8138	125404	97.6332	3040	2.36679	97383	75.8175	103953	95.0706	93.6798	5896579	5774240	5774240	5	80	na	98.88	0.85	5.88	O26	H11	O26:H11	Y	Y
5+6	158 +146	1+6	5.0.16+b9fcd7b5b	with	Milk_5_37-A	SRR19090777	PRJNA835223	SAMN28095783	5	na	0	37°C	N	Milk 37-A	314502	1248432130	3969.6	14.7	11584	6549.3	14.5	12735	1184473441	180854	94.8769	57.5049	175373	96.9694	5481	3.03062	83624	46.2384	88417	53.0839	94.5791	4980829	4850001	4850001	4	157	162	99.14	0.72	16.67	O185/O8	H19	O185:H2; O8	na	na
5+6	3.14 + too low	2+7	5.0.16+b9fcd7b5b	with	Milk_5_37+A	SRR19090776	PRJNA835223	SAMN28095784	5	na	0	37°C	Y	Milk 37+A	90066	156217987	1734.5	14.9	3785	3552.2	14.8	5130	130581492	36761	83.5893	40.82	18950	51.5492	17811	48.4508	619	1.68385	665	3.59985	93.0827	90448	22187	35368	6	3	na	1.25	0	0	na	na	na	na	na
																															a	on classified reads
[truncated: 2 more columns]
