# Supplementary material for: A step forward for Shiga toxin-producing Escherichia coli identification and characterization in raw milk using long-read metagenomics
Source: Microb Genom. 2022 Nov 24;8(11):mgen000911. doi: 10.1099/mgen.0.000911 (PMC9836091; doi:10.1099/mgen.0.000911)
Supplement: Supplementary material 4 [file mgen-8-911-s004.xlsx]

## Sheet: Feuil1
Table S4: Summary of bioinformatics tools used in this study with corresponding versions and parameters
STECmetadetector	software	version	parameters
Base-calling	guppy	v4.4.2, v5.0.11 or v5.0.16	dna_r9.4.1_450bps_hac.cfg
Demultiplexing	guppy	v4.4.2, v5.0.11 or v5.0.16	trim-barcode
Trimming	porechop	v0.2.4	default
Assessing read quality	nanoplot	v1.39	default
Read fitlering	nanofilt	v2.8.0	quality 7, length 1000b
Taxonomic assignment	kraken2	v2.1.2	gzip-compressed, Minikraken database vOct. 18 2017
E. coli reads extraction	krakentools	v1.2	extract_kraken_reads.py, taxid 562 and include-children
Convert kraken report to mpa style	krakentools	v1.2	kreport2mpa.py
R scripts for barplot	R	v4.0.3	parameters: maxtaxa 12, minabundance 0.5%; R packages: tidyverse, reshape2, dt, rmarkdown, knitr, plotly, ggplot2, pandoc, ape, dendextend, biocmanager, ggtree, biobase, biostrings
R scripts for summary results	R	v4.0.3	R packages: tidyverse, reshape2, dt, rmarkdown, knitr, plotly, ggplot2, pandoc, ape, dendextend, biocmanager, ggtree, biobase, biostrings
Read screening O-group stx and eae	minimap2	v2.24-r1122	x map-ont , database: https://bitbucket.org/genomicepidemiology/virulencefinder_db/src/master/virulence_ecoli.fsa for stx and eae sequences and /O_type.fsa for O-group
Genome assembly	flye	v2.9-b1768	nano-raw, iterations 3
MLST	mlst	v2.19	scheme ecoli
Serotype	abricate	v1.0.1	minid 80, mincov 80, EcOH database
Virulence genes	abricate	v1.0.1	minid 80, mincov 80, vfdb database
Genome completness and contamination	checkm	v1.1.3	taxlevel species
Multiple strain separation	strainberry	v1.1	minimap2 ax map-ont
STEC genome coverage	software	version	parameters
Sub-sampling	rasusa	v0.6.0	coverage 3, 5, 10, 15, 20, 25, 30, 40, 50, 60 or 70; genome-size 5m
Genome assembly	flye	v2.8.1-b1676	default
	canu	v2.1.1	default
	raven	v1.2.2 and v1.7.0	default
Determine virulence genes position	genial	v1.0	minid 80, mincov 80, vfdb database
Checking assembly quality	quast	v5.0.2	default
Figures	R packages	version
barplot and dotplot	ggplot2 R package	v3.3.5
barplot and dotplot	reshape2 R package	v1.4.4
